# Supplementary material for: A novel gnotobiotic experimental system for Atlantic salmon (Salmo salar L.) reveals a microbial influence on mucosal barrier function and adipose tissue accumulation during the yolk sac stage
Source: Front Cell Infect Microbiol. 2023 Feb 1;12:1068302. doi: 10.3389/fcimb.2022.1068302 (PMC9929952; doi:10.3389/fcimb.2022.1068302)
Supplement: Supplementary file 4 [file Table_1.xlsx]

## Sheet: Supplementary Table 1
Supplementary Table 1
Chemical screening of disinfectants and antibiotics that inhibit growth of microorganisms associated to Atlantic salmon eggs
Antibiotic/Chemical	Part number, vendor	Stock solution	Working concentration	Contact time (minutes)	Antibiotic/Chemical	References	teleost species
Rifampicin	557303-1, Sigma Aldrich	50 mg/ml in DMSO	10 mg/l	1440	Rifampicin	1, 2, 3	Oreochromis niloticus, Gadus morhua, Solea solea
Erythromycin	329815-5, Calbiochem	50 mg/ml in 90% Ethanol	10 mg/l	1440	Erythromicin	3, 4	Hippoglosus hippoglosus, Solea solea
Kanamycin	420311-5, Millipore	50 mg/ml in sterile Milli-Q H20	10 mg/l	1440	Kanamycin	3, 4, 5	H. hippoglosus, Solea solea, Danio rerio
Ampicillin	171254-5, Millipore	100 mg/ml in sterile Milli-Q H20	100 mg/l	1440	Ampicillin	1, 2, 3, 5	Oreochromis niloticus, G. morhua, Solea solea, D. rerio
Amphotericin B	A2942, Sigma Aldrich	250 µg/ml in sterile Milli-Q H20	250 µg/l	1440	Amphotericin B	1, 5	Oreochromis niloticus, D. rerio
Penicillin	A1837.0025, ITWReagents	100 mg/ml in sterile Milli-Q H20	150 mg/l	1440	Penicillin	4, 6	Oreochromis niloticus, Melanogrammus aeglefinus, H. hippoglosus
Oxolinic acid	J66637.06, Alfa Aesar	12,5 mg/ml in 0,05N NaOH	75 mg/l	1440	Oxolinic acid	3, 4	H. hippoglosus, Solea solea
Bronopol low; C3H6BrNO4	134708, Sigma Aldrich	10 mg/ml in sterile Milli-Q H20	30 mg/l	30	Bronopol low; C3H6BrNO4	7	Oncorhynchus mykiss
Bronopol high; C3H6BrNO4	134708, Sigma Aldrich	10 mg/ml in sterile Milli-Q H20	50 mg/l	30	Bronopol high; C3H6BrNO4	7	Oncorhynchus mykiss
Sodium hypochlorite low; NaOCl	419550025, Acros	Prepared directly from commercial reagent	3e-05	10	Sodium hypochlorite low; NaOCl	1, 5, 6, 8, 9, 10	Oreochromis niloticus, H. hippoglosus, Pleuronectes platessa L., Salveinus fontinalis, Salmo fario, Prototroctes maraena, Oncorhynchus clarkii, Oncorhynchus mykiss, D. rerio, G. morhua, M. aeglefinus, Sciaenops ocellatus,
Sodium hypochlorite high; NaOCl	419550025, Acros	Prepared directly from commercial reagent	6e-05	10	Sodium hypochlorite high; NaOCl	1, 5, 6, 8, 9, 10	Oreochromis niloticus, H. hippoglosus, Pleuronectes platessa L., Salveinus fontinalis, Salmo fario, Prototroctes maraena, Oncorhynchus clarkii, Oncorhynchus mykiss, D. rerio, G. morhua, M. aeglefinus, Sciaenops ocellatus,
Glutaraldehyde low; C5H8O2	G5882, Sigma Aldrich	Prepared directly from commercial reagent	100 mg/l	10	Glutaraldehyde low; C5H8O2	2, 4, 8, 11, 12	Pleuronectes platessa L., Sparus aurata, Pagrus pagrus, Diplodus sargus sargus, H. hippoglosus, Diplodus sargus sargus, G. morhua
Glutaraldehyde high; C5H8O2	G5882, Sigma Aldrich	Prepared directly from commercial reagent	200 mg/l	10	Glutaraldehyde high; C5H8O2	2, 4, 8, 11, 12	Pleuronectes platessa L., Sparus aurata, Pagrus pagrus, Diplodus sargus sargus, H. hippoglossus, Diplodus sargus sargus, G. morhua
Formaldehyde low; CH2O	33314, Alfa Aesar	Prepared directly from commercial reagent	61.42 mg/l	15	Formaldehyde low; CH2O	9, 13, 10, 14, 15	Salveinus fontinalis, Salmo fario, Prototroctes maraena, Oncorhynchus clarkii, Oncorhynchus mykiss, Sciaenops ocellatus, Salmo salar
Formaldehyde high; CH2O	33314, Alfa Aesar	Prepared directly from commercial reagent	370 mg/l	15	Formaldehyde high; CH2O	9, 13, 10, 14, 15	Salveinus fontinalis, Salmo fario, Prototroctes maraena, Oncorhynchus clarkii, Oncorhynchus mykiss, Sciaenops ocellatus, Salmo salar
Hydrogen peroxide low; H2O2	H1009, Sigma Aldrich	Prepared directly from commercial reagent	0.015	5	Hydrogen peroxide low; H2O2	1, 6, 10,13, 16	Oreochromis niloticus, Oncorhynchus mykiss, Oncorhynchus clarkii, Salmo trutta, Sciaenops ocellatus, G. morhua, M. aeglefinus
Hydrogen peroxide high; H2O2	H1009, Sigma Aldrich	Prepared directly from commercial reagent	0.03	5	Hydrogen peroxide high; H2O2	1, 6, 10,13, 16	Oreochromis niloticus, Oncorhynchus mykiss, Oncorhynchus clarkii, Salmo trutta, Sciaenops ocellatus, G. morhua, M. aeglefinus
Buffodine low	24-0001-00, Fish Tech	Prepared directly from commercial reagent	50 mg/l (free Iodine)	30	Buffodine low	8, 15, 17, 18, 19	Pleuronectes platessa L., Hippoglossus hippoglossus, Oreochromis mossambicus, Oncorhynchus mykiss, Salmo salar
Buffodine high	24-0001-00, Fish Tech	Prepared directly from commercial reagent	100 mg/l (free Iodine)	30	Buffodine high	8, 15, 17, 18, 19	Pleuronectes platessa L., Hippoglossus hippoglossus, Oreochromis mossambicus, Oncorhynchus mykiss, Salmo salar
Table references
1. Situmorang ML, Dierckens K, Mlingi FT, Van Delsen B, Bossier P. Development of a bacterial challenge test for gnotobiotic Nile tilapia Oreochromis niloticus larvae. Dis Aquat Organ. 2014;109(1):23-33.
2. Forberg T, Arukwe A, Vadstein O. A protocol and cultivation system for gnotobiotic Atlantic cod larvae (Gadus morhua L.) as a tool to study host microbe interactions. Aquaculture. 2011;315(3):222-7.
3. De Swaef E, Demeestere K, Boon N, Van den Broeck W, Haesebrouck F, Decostere A. Development of a reliable experimental set-up for Dover sole larvae Solea solea L. and exploring the possibility of implementing this housing system in a gnotobiotic model. Res Vet Sci. 2017;115:418-24.
4. Verner-Jeffreys DW, Shields RJ, Birkbeck TH. Bacterial influences on Atlantic halibut Hippoglossus hippoglossus yolk-sac larval survival and start-feed response. Dis Aquat Organ. 2003;56(2):105-13.
5. Pham LN, Kanther M, Semova I, Rawls JF. Methods for generating and colonizing gnotobiotic zebrafish. Nat Protoc. 2008;3(12):1862-75.
6. Peck MA, Buckley LJ, O'Bryan LM, Davies EJ, Lapolla AE. Efficacy of egg surface disinfectants in captive spawning Atlantic cod Gadus morhua L. and haddock Melanogrammus aeglefinus L. Aquaculture Research. 2004;35(10):992-6.
7. Pottinger TG, Day JG. A Saprolegnia parasitica challenge system for rainbow trout: assessment of Pyceze as an anti-fungal agent for both fish and ova. Dis Aquat Organ. 1999;36(2):129-41.
8. Salvesen I, Vadstein O. Surface disinfection of eggs from marine fish: evaluation of four chemicals. Aquaculture International. 1995;3(3):155-71.
9. Gee Lynn L, Sarles WB. The Disinfection of Trout Eggs Contaminated with Bacterium Salmonicida. Journal of Bacteriology. 1942;44(1):111-26.
10. Douillet PA, Holt GJ. Surface disinfection of red drum (Sciaenops ocellatus Linnaeus) eggs leading to bacteria-free larvae. Journal of Experimental Marine Biology and Ecology. 1994;179(2):253-66.
11. Escaffre AM, Bazin D, Bergot P. Disinfection of Sparus aurata eggs with glutaraldehyde. Aquaculture International. 2001;9(5):451-8.
12. Katharios P, Agathaggelou A, Paraskevopoulos S, Mylonas CC. Comparison of iodine and glutaraldehyde as surface disinfectants for red porgy (Pagrus pagrus) and white sea bream (Diplodus sargus sargus) eggs. Aquaculture Research. 2007;38(5):527-36.
13. Arndt RE, Wagner EJ, Routledge MD. Reducing or Withholding Hydrogen Peroxide Treatment during a Critical Stage of Rainbow Trout Development: Effects on Eyed Eggs, Hatch, Deformities, and Fungal Control. North American Journal of Aquaculture. 2001;63(2):161-6.
14. Barnes ME, Wintersteen K, Sayler WA, Cordes RJ. Use of Formalin during Incubation of Rainbow Trout Eyed Eggs. North American Journal of Aquaculture. 2000;62(1):54-9.
15. Chalupnicki MA, Ketola HG, Starliper CE, Gallagher D. Efficacy and Toxicity of Iodine Disinfection of Atlantic Salmon Eggs. North American Journal of Aquaculture. 2011;73(2):124-8.
16. Wagner EJ, Oplinger RW, Bartley M. Effect of Single or Double Exposures to Hydrogen Peroxide or Iodine on Salmonid Egg Survival and Bacterial Growth. North American Journal of Aquaculture. 2012;74(1):84-91.
17. Bergh Ø, Jelmert A. Iodophor Disinfection of Eggs of Atlantic Halibut. Journal of Aquatic Animal Health. 1996;8(2):135-45.
18. Subasinghe RP, Sommerville C. Disinfection of Oreochromis mossambicus (Peters) eggs against commonly occurring potentially pathogenic bacteria and fungi under artificial hatchery conditions. Aquaculture Research. 1985;16(2):121-7.
19. Alderman DJ. The toxicity of iodophors to salmonid eggs. Aquaculture. 1984;40(1):7-16.
