# Supplementary material for: A novel gnotobiotic experimental system for Atlantic salmon (Salmo salar L.) reveals a microbial influence on mucosal barrier function and adipose tissue accumulation during the yolk sac stage
Source: Front Cell Infect Microbiol. 2023 Feb 1;12:1068302. doi: 10.3389/fcimb.2022.1068302 (PMC9929952; doi:10.3389/fcimb.2022.1068302)
Supplement: Supplementary file 5 [file Table_2.xlsx]

## Sheet: Supplementary table 2
Supplementary Table 2
Tabulated results from sterility tests at 2 wpH from Figures 1A and 2E
		Tryptic Soy Agar (TSA)			Brain Heart Infusion broth (BHIB)			Nutrient Broth (NB)			Saboraud Dextrose broth (SDB)
Figure	Derivation protocol	% flasks without microbial growth per culture media	flasks with microbial growth per culture media	flasks without microbial growth per culture media	% flasks without microbial growth per culture media	flasks with microbial growth per culture media	flasks without microbial growth per culture media	% flasks without microbial growth per culture media	flasks with microbial growth per culture media	flasks without microbial growth per culture media	% flasks without microbial growth per culture media	flasks with microbial growth per culture media	flasks without microbial growth per culture media		% flasks without microbial growth all culture media	flasks with microbial growth all culure media	flasks without microbial growth all culure media	Total flasks tested	Total fish raised
1A	ABX + bronopol (C3H6BrNO4) high	0	5	0	0	5	0	0	5	0	0	5	0		0	5	0	5	102
1A	ABX + bronopol (C3H6BrNO4) low	0	5	0	0	5	0	0	5	0	0	5	0		0	5	0	5	104
1A	ABX + glutaraldehyde (C5H8O2) high	0	3	0	0	3	0	0	3	0	33.3333	2	1		0	3	0	3	61
1A	ABX + glutaraldehyde (C5H8O2) low	0	3	0	0	3	0	0	3	0	0	3	0		0	3	0	3	59
1A	ABX + formaldehyde (CH2O) high	0	3	0	0	3	0	0	3	0	0	3	0		0	3	0	3	57
1A	ABX + formaldehyde (CH2O) low	0	3	0	0	3	0	0	3	0	0	3	0		0	3	0	3	57
1A	ABX + hydrogen peroxide (H2O2) high	20	4	1	20	4	1	20	4	1	20	4	1		20	4	1	5	107
1A	ABX + hydrogen peroxide (H2O2) low	20	4	1	20	4	1	20	4	1	20	4	1		20	4	1	5	100
1A	ABX + Buffodine Free I- high	58.3333	5	7	66.6667	4	8	66.6667	4	8	66.6667	4	8		58.3333	5	7	12	194
1A	ABX + Buffodine Free I- low	62.5	3	5	62.5	3	5	62.5	3	5	62.5	3	5		62.5	3	5	8	150
1A	ABX + sodium hypochlorite (NaOCl) high	20	4	1	20	4	1	20	4	1	20	4	1		20	4	1	5	98
1A	ABX + sodium hypochlorite (NaOCl) low	40	3	2	60	2	3	60	2	3	60	2	3		40	3	2	5	102
1A	Antibiotic cocktail-only (ABX)	7.14286	13	1	14.2857	12	2	7.14286	13	1	14.2857	12	2		7.14286	13	1	14	267
1A	Non-disinfected (CVR)	0	10	0	0	10	0	0	10	0	0	10	0		0	10	0	10	152
1A	Sterile salmon gnotibiotic media (SGM)	100	0	3	100	0	3	100	0	3	100	0	3		100	0	3	3	not appicable
2A	Wild strain CVR	0	3	0	0	3	0	0	3	0	0	3	0		0	3	0	3	50
2A	Farmed strain CVR	0	3	0	0	3	0	0	3	0	0	3	0		0	3	0	3	55
2A	Wild strain GF50 mg/l	100	0	3	100	0	3	100	0	3	100	0	3		100	0	3	3	56
2A	Farmed strain GF50 mg/l	100	0	3	100	0	3	100	0	3	100	0	3		100	0	3	3	59
2A	Sterile SGM	100	0	1	100	0	1	100	0	1	100	0	1		100	0	1	1	not appicable
2A	Uninoculated media	100	0	1	100	0	1	100	0	1	100	0	1		100	0	1	1	not appicable
