# Supplementary material for: A novel gnotobiotic experimental system for Atlantic salmon (Salmo salar L.) reveals a microbial influence on mucosal barrier function and adipose tissue accumulation during the yolk sac stage
Source: Front Cell Infect Microbiol. 2023 Feb 1;12:1068302. doi: 10.3389/fcimb.2022.1068302 (PMC9929952; doi:10.3389/fcimb.2022.1068302)
Supplement: Supplementary file 6 [file Table_3.xlsx]

## Sheet: Supplementary Table 3 
Supplementary Table 3
Sterility tests of the experimental cohorts used in Figures 2 and 4
	Hatching									3 wpH									6 wpH									10 wpH
				Growth Media									Growth Media									Growth Media									Growth Media
GF flask number at derivation (Flask ID in experiment)	TSART	TSAFRT	GYEART	GYEAFRT	BHIBRT	NBRT	SDBRT	GYEBRT		TSART	TSAFRT	GYEART	GYEAFRT	BHIBRT	NBRT	SDBRT	GYEBRT		TSART	TSAFRT	GYEART	GYEAFRT	BHIBRT	NBRT	SDBRT	GYEBRT		TSART	TSAFRT	GYEART	GYEAFRT	BHIBRT	NBRT	SDBRT	GYEBRT
1																																				Contaminated flask removed
2 (GF 1)
3 (pre-CVZ)
4 (GF 2)
5 (pre-CVZ)
6
7 (pre-CVZ)
8
9 (pre-CVZ)
10
11 (pre-CVZ 1)
12
13 (pre-CVZ)
14 (GF 3)
15 (pre-CVZ 2)
16
17 (pre-CVZ 3)
18																																				Contaminated flask removed, maintined a few weeks, not used in experiments
19 (pre-CVZ)
20 (GF 4)
21 (pre-CVZ 4)
22
24 (GF 5)
CVR
CVZ
Sterile SGM
Uninoculated
		microbial growth observed
		microbial growth NOT observed
		not tested
		test not further applicable*
	TSA	Tryptic soy agar
	GYEA	Glucose yeast agar
	GYEB	Glucose yeast broth
	BHIB	Brain heart infusion
	NB	Nutrient broth
	SDB	Saboraud dextrose broth
	RT	Incubation at room temperature of 20.5 °C
	FRT	Incubation at fish room temperature of 6.5 °C
	* Test were not further applicable becaused flask were either recolonized to generate CVZ flask
	or because all fish from the respective flask were used in an experiment.
