# Supplementary material for: A novel gnotobiotic experimental system for Atlantic salmon (Salmo salar L.) reveals a microbial influence on mucosal barrier function and adipose tissue accumulation during the yolk sac stage
Source: Front Cell Infect Microbiol. 2023 Feb 1;12:1068302. doi: 10.3389/fcimb.2022.1068302 (PMC9929952; doi:10.3389/fcimb.2022.1068302)
Supplement: Supplementary file 7 [file Table_4.xlsx]

## Sheet:  Supplementary Table 4
Supplementary Table 4
Detailed results of flow cytometry-based bacterial cell count in SGM from experimental flasks
Experiment	Flask ID	bacterial cell counts (events/µl)	microbial status
10 wpH; pre-flasksplit	1	10	germ-free
	2	10	germ-free
	3	10	germ-free
	4	0	germ-free
	5	10	germ-free
	Autoclaved SGM	10	negative control
	Sterile TE-buffer	2	technical control
	CVZ	59940	positive control, re-colonzied after derivation
	CVR	10630	positive control, not disinfected
12 wpH; pre-sampling of fry for homogenization	1a	10	germ-free
	1b	10	germ-free
	2a	10	germ-free
	2b	10	germ-free
	3a	10	germ-free
	3b	10	germ-free
	4a	10	germ-free
	4b	0	germ-free
	5a	10	germ-free
	5b	10	germ-free
	SGM	10	negative control
	TE-buffer	0	technical control
	CVZ	not measured	not measured
	CVR	11200	positive control, not disinfected
12 wpH; post-sampling of fry for homogenization	1a	0	germ-free
	1b	0	germ-free
	2a	10	germ-free
	2b	10	germ-free
	3a	10	germ-free
	3b	10	germ-free
	4a	10	germ-free
	4b	0	germ-free
	5a	0	germ-free
	5b	10	germ-free
	SGM	0	negative control
	TE-buffer	0	technical control
	CVZ	65000	positive control, re-colonzied after derivation
	CVR	30400	positive control, not disinfected
