# Supplementary material for: A novel gnotobiotic experimental system for Atlantic salmon (Salmo salar L.) reveals a microbial influence on mucosal barrier function and adipose tissue accumulation during the yolk sac stage
Source: Front Cell Infect Microbiol. 2023 Feb 1;12:1068302. doi: 10.3389/fcimb.2022.1068302 (PMC9929952; doi:10.3389/fcimb.2022.1068302)
Supplement: Supplementary file 8 [file Table_5.xlsx]

## Sheet: Supplementary Table 5
Supplementary Table 5
SIMPER analysis showing the list of the 15 ASVs contributing most to the Bray-Curtis dissimilarity in the fish microbiota between CVR and CVZ samples
ASV Id	Average Br.Curtis dissimilarity	Contrib. %	Cumulative %	Mean rel. abundance CVR (%)	Mean rel. abundance CVZ (%)	Taxonomy*
Zotu1	17.54	17.84	17.84	0.132308	35.0769	d:Bacteria,p:Proteobacteria,c:Gammaproteobacteria,o:Pseudomonadales,f:Pseudomonadaceae,g:Pseudomonas
Zotu12	9.166	9.323	27.17	18.3077	0.0105769	d:Bacteria,p:Proteobacteria,c:Betaproteobacteria,o:Burkholderiales,f:Comamonadaceae
Zotu17	6.772	6.888	34.06	0.0137692	13.5385	d:Bacteria,p:Proteobacteria,c:Gammaproteobacteria,o:Pseudomonadales,f:Pseudomonadaceae,g:Pseudomonas
Zotu16	6.475	6.586	40.64	0	12.9615	d:Bacteria,p:Proteobacteria,c:Betaproteobacteria,o:Burkholderiales,f:Comamonadaceae,g:Polaromonas
Zotu8	2.648	2.693	43.34	5.30769	0.00546154	d:Bacteria,p:Bacteroidetes,c:Flavobacteriia,o:Flavobacteriales,f:Flavobacteriaceae,g:Flavobacterium
Zotu23	2.647	2.692	46.03	5.30769	0	d:Bacteria,p:Proteobacteria,c:Alphaproteobacteria,o:Rhizobiales,f:Rhizobiaceae,g:Rhizobium
Zotu9	2.624	2.669	48.7	0.0371923	5.26923	d:Bacteria,p:Proteobacteria,c:Betaproteobacteria,o:Burkholderiales,f:Oxalobacteraceae,g:Janthinobacterium
Zotu34	2.427	2.469	51.17	4.84615	0	d:Bacteria,p:Proteobacteria,c:Betaproteobacteria,o:Burkholderiales
Zotu10	2.185	2.222	53.39	4.34615	0.232692	d:Bacteria,p:Proteobacteria,c:Betaproteobacteria,o:Burkholderiales,f:Oxalobacteraceae,g:Undibacterium
Zotu43	1.81	1.841	55.23	3.61923	0	d:Bacteria,p:Proteobacteria,c:Betaproteobacteria,o:Burkholderiales
Zotu13	1.777	1.808	57.04	3.55385	0	d:Bacteria,p:Proteobacteria,c:Betaproteobacteria,o:Burkholderiales,f:Oxalobacteraceae,g:Herbaspirillum
Zotu20	1.546	1.573	58.61	3.09231	0	d:Bacteria,p:Bacteroidetes,c:Flavobacteriia,o:Flavobacteriales,f:Flavobacteriaceae,g:Flavobacterium
Zotu27	1.473	1.499	60.11	0	2.94615	d:Bacteria,p:Proteobacteria,c:Betaproteobacteria,o:Burkholderiales,f:Oxalobacteraceae,g:Janthinobacterium
Zotu52	1.422	1.447	61.56	2.84231	0	d:Bacteria,p:Proteobacteria,c:Gammaproteobacteria,o:Pseudomonadales,f:Moraxellaceae,g:Acinetobacter
Zotu56	1.175	1.195	62.75	2.35	0	d:Bacteria,p:Proteobacteria,c:Betaproteobacteria,o:Burkholderiales,f:Oxalobacteraceae
*Taxonomy at the lowest taxonomic level obtain with the Usearch Sintax script, using a confidence threshold of 0.8
